# Supplementary material for: Bioinformatics and Connectivity Map Analysis Suggest Viral Infection as a Critical Causative Factor of Hashimoto’s Thyroiditis
Source: Int J Mol Sci. 2023 Jan 6;24(2):1157. doi: 10.3390/ijms24021157 (PMC9865288; doi:10.3390/ijms24021157)
Supplement: Supplementary file 1 [file ijms-24-01157-s001.zip]

Archive with 3 entries (3 files):
- Supplementary data.pdf
- Supplementary File S1.xlsx
- Supplementary File S2.xlsx
